# Supplementary material for: Causal association of lipoprotein-associated phospholipids on the risk of sepsis: a Mendelian randomization study
Source: Front Endocrinol (Lausanne). 2024 Jan 11;14:1275132. doi: 10.3389/fendo.2023.1275132 (PMC10808779; doi:10.3389/fendo.2023.1275132)
Supplement: Supplementary file 2 [file Table_1.xlsx]

## Sheet: Table S1
Exposure	SNP	p value	samplesize	chr	pos	se	beta	effect_allele	other_allele	eaf	mr_keep	R2	F
Phospholipids in medium HDL	rs12239737	1.57e-08	21553	1	63086001	0.011146	-0.063604	A	T	0.269608	TRUE	0.00159326	34.3992
	rs75835816	3.79997e-08	19271	8	19885513	0.038142	-0.211733	C	G	0.0194	TRUE	0.00170569	36.8307
	rs9987289	1.05e-10	21553	8	9183358	0.015136	0.098688	G	A	0.881898	TRUE	0.00202878	43.8212
	rs247617	1.03992e-34	21553	16	56990716	0.010834	0.134355	A	C	0.297513	TRUE	0.00754539	163.885
	rs4939884	1.10002e-12	21554	18	47167407	0.012945	0.092992	C	T	0.830432	TRUE	0.00243539	52.6255
	rs149615216	5.91998e-09	20981	18	47106028	0.066407	0.39003	T	C	0.005804	TRUE	0.0017556	37.9103
	rs6073958	4.27002e-10	21554	20	44551855	0.012327	0.077692	C	T	0.195889	TRUE	0.00190155	41.068
Phospholipids in large HDL	rs609526	2.83e-08	19267	1	230308906	0.010429	-0.058709	A	T	0.440509	TRUE	0.00169898	32.7967
	rs75835816	8.62e-15	19271	8	19885513	0.038122	-0.299896	C	G	0.0194	TRUE	0.00342188	66.1695
	rs291	3.18e-15	19266	8	19815852	0.012296	0.098294	C	T	0.227915	TRUE	0.00340034	65.7515
	rs174578	4.95e-16	19265	11	61605499	0.010485	-0.086248	A	T	0.40193	TRUE	0.00357627	69.1657
	rs964184	1.95e-10	19271	11	116648917	0.014569	0.094038	C	G	0.857677	TRUE	0.00215892	41.6945
	rs67053123	1.8e-09	19270	12	125353810	0.014833	0.090464	A	T	0.147378	TRUE	0.0020567	39.7163
	rs2070895	6.92e-58	19271	15	58723939	0.011978	0.194737	A	G	0.24883	TRUE	0.0141765	277.123
	rs6494025	1.96e-17	17779	15	58876786	0.028993	0.249774	T	C	0.03658	TRUE	0.00439728	85.1142
	rs113105798	4.13e-11	19265	15	59301460	0.035447	0.237211	A	G	0.023873	TRUE	0.00262248	50.6708
	rs146842281	1.34e-11	19269	15	59356659	0.021902	0.150232	T	C	0.061323	TRUE	0.00259833	50.2029
	rs185481	2.62e-12	19271	15	58666679	0.010582	0.075076	C	T	0.539683	TRUE	0.00280045	54.1191
	rs113118892	6.33e-16	19269	15	59566385	0.054764	0.448831	T	C	0.0111	TRUE	0.00442253	85.6052
	rs55966152	4.67e-08	19267	15	58561006	0.016055	-0.088938	G	A	0.118961	TRUE	0.00165808	32.0059
	rs5880	2.55e-11	19271	16	57015091	0.031543	-0.213348	C	G	0.032531	TRUE	0.00286511	55.3722
	rs247617	1.67e-68	19268	16	56990716	0.011379	0.201753	A	C	0.288773	TRUE	0.0167199	327.689
	rs6507939	6.16e-13	19268	18	47176261	0.013947	0.101778	C	A	0.839141	TRUE	0.00279652	54.0429
	rs429358	1.52e-08	19267	19	45411941	0.013848	-0.079468	C	T	0.168024	TRUE	0.00176562	34.0854
	rs6065904	8.83e-17	19272	20	44534651	0.012223	-0.103109	A	G	0.233223	TRUE	0.00380245	73.5567
Phospholipids in very large HDL	rs4503368	3.1703e-11	19270	1	161190250	0.010479	-0.070102	C	T	0.532977	TRUE	0.00244646	47.2613
	rs6544366	8.45999e-09	19270	2	21204025	0.011456	0.066487	T	G	0.274622	TRUE	0.00176118	33.9995
	rs291	3.25987e-11	19266	8	19815852	0.012313	0.082323	C	T	0.227915	TRUE	0.00238512	46.0736
	rs75835816	2.07998e-10	19271	8	19885513	0.038172	-0.244489	C	G	0.0194	TRUE	0.00227427	43.9274
	rs686030	1.21001e-08	19272	9	15304782	0.015331	0.08805	A	C	0.872197	TRUE	0.0017284	33.3657
	rs2575876	1.42988e-11	19273	9	107665739	0.013179	-0.089713	A	G	0.188864	TRUE	0.00246595	47.6387
	rs4149307	1.09001e-08	15985	9	107589744	0.01752	0.100935	T	C	0.119911	TRUE	0.0021503	41.5277
	rs174529	6.36942e-19	19271	11	61543961	0.010529	-0.094276	C	T	0.409265	TRUE	0.00429764	83.1772
	rs921919	2.22998e-08	19269	12	125265201	0.010735	-0.060506	A	G	0.598462	TRUE	0.0017595	33.9672
	rs67053123	2.21004e-12	19270	12	125353810	0.014842	0.105009	A	T	0.147378	TRUE	0.00277123	53.5527
	rs117376818	2.16023e-20	19270	15	58798961	0.056899	0.530601	A	G	0.010172	TRUE	0.00566934	109.877
	rs34278620	6.45e-10	19267	15	59324390	0.016067	0.100046	G	A	0.11733	TRUE	0.00207318	40.0352
	rs113118892	5.06991e-25	19269	15	59566385	0.054771	0.570204	T	C	0.0111	TRUE	0.00713782	138.542
	rs185481	2.30994e-14	19271	15	58666679	0.010582	0.081394	C	T	0.539683	TRUE	0.00329163	63.6424
	rs2070895	2.11009e-80	19271	15	58723939	0.011956	0.228693	A	G	0.24883	TRUE	0.0195513	384.287
	rs73424577	5.37032e-28	17775	15	58869185	0.029215	0.322911	G	A	0.036006	TRUE	0.00723844	140.509
	rs55966152	2.41002e-08	19267	15	58561006	0.016064	-0.090322	G	A	0.118961	TRUE	0.00171008	33.0114
	rs17240160	3.22998e-09	19269	15	58078261	0.012745	-0.076027	A	T	0.213737	TRUE	0.00194273	37.5113
	rs5880	1.17001e-08	19271	16	57015091	0.031584	-0.181553	C	G	0.032531	TRUE	0.00207478	40.0661
	rs247617	8.64968e-52	19268	16	56990716	0.01141	0.17405	A	C	0.288773	TRUE	0.0124435	242.82
	rs6507939	4.00996e-10	19268	18	47176261	0.013965	0.088005	C	A	0.839141	TRUE	0.00209086	40.3774
	rs6065904	2.78997e-40	19272	20	44534651	0.012198	-0.163282	A	G	0.233223	TRUE	0.00953558	185.529
Phospholipids in medium LDL	rs185415345	5.18e-09	19268	1	56625395	0.027287	-0.162066	A	G	0.046556	TRUE	0.00233176	50.381
	rs190934192	5.08979e-18	19270	1	55334001	0.039974	-0.351616	A	G	0.023981	TRUE	0.00578752	125.482
	rs565436	4.42996e-09	21554	1	55524601	0.011604	0.069224	A	G	0.762243	TRUE	0.00173688	37.5054
	rs17395160	9.17065e-11	21556	1	55085141	0.012085	-0.079625	G	A	0.210269	TRUE	0.00210564	45.4849
	rs11591147	3.63999e-41	15985	1	55505647	0.03479	-0.475228	T	G	0.030715	TRUE	0.0134473	293.822
	rs143341434	9.27043e-18	19271	1	54759547	0.028441	-0.248192	T	C	0.035601	TRUE	0.00422985	91.5659
	rs193084249	1.37e-08	19270	1	26987646	0.031254	0.180395	G	A	0.032129	TRUE	0.00202392	43.7161
	rs207177	3.25012e-12	21553	1	55790336	0.017077	0.120962	T	G	0.909465	TRUE	0.00240952	52.065
	rs3005923	9.86052e-17	19266	1	56801542	0.036201	-0.305749	A	G	0.027565	TRUE	0.00501163	108.575
	rs629301	1.15001e-20	21558	1	109818306	0.011918	0.112946	T	G	0.779767	TRUE	0.00438146	94.8624
	rs6756629	1.16011e-12	21558	2	44065090	0.0182	-0.131575	A	G	0.078223	TRUE	0.00249653	53.9499
	rs56028521	9.53894e-12	21554	2	21074998	0.01543	-0.106892	A	G	0.113597	TRUE	0.00230101	49.715
	rs1367117	1.85994e-21	21556	2	21263900	0.01097	0.106094	A	G	0.287052	TRUE	0.00460713	99.7709
	rs144064722	1.11995e-11	19266	4	73406173	0.034032	0.234976	G	A	0.025283	TRUE	0.00272135	58.8215
	rs182695896	1.49005e-11	19268	4	74813227	0.040854	0.280353	C	A	0.019221	TRUE	0.00296338	64.0685
	rs12916	8.43918e-16	21555	5	74656539	0.009984	0.081693	C	T	0.424175	TRUE	0.00326013	70.5053
	rs73066442	9.54004e-10	21554	7	21592973	0.011446	0.071188	G	A	0.245768	TRUE	0.00187877	40.575
	rs2954029	5.41003e-10	21555	8	126490972	0.009832	-0.06205	T	A	0.482467	TRUE	0.00192273	41.5263
	rs964184	4.08978e-14	21556	11	116648917	0.014017	-0.107722	C	G	0.861774	TRUE	0.00276453	59.7575
	rs7412	9.75888e-92	18266	19	45412079	0.025158	-0.519393	T	C	0.056114	TRUE	0.0285768	634.122
	rs8106814	2.50998e-10	19267	19	45441608	0.014399	-0.092623	C	T	0.220661	TRUE	0.00295066	63.7927
	rs7256200	1.55991e-42	21555	19	45415935	0.014155	0.196678	T	G	0.151495	TRUE	0.00994476	216.522
	rs62120565	1.35988e-11	21552	19	45197027	0.018297	-0.125807	C	A	0.091991	TRUE	0.00264408	57.147
	rs142130958	1.77011e-36	21557	19	11190652	0.016354	-0.209703	A	G	0.105496	TRUE	0.00829961	180.404
	rs11878174	6.34001e-10	19269	19	45723379	0.01167	0.073351	C	T	0.568766	TRUE	0.0026393	57.0433
	rs1962352	3.14e-10	21555	19	11226543	0.009939	0.063585	G	A	0.453206	TRUE	0.00200382	43.2811
Phospholipids in large LDL	rs190934192	1.36994e-20	19270	1	55334001	0.039997	-0.377395	A	G	0.023981	TRUE	0.00666727	144.631
	rs629301	2.9703e-23	21550	1	109818306	0.011929	0.12018	T	G	0.779779	TRUE	0.00496049	107.422
	rs565436	2.35017e-11	21546	1	55524601	0.011616	0.078737	A	G	0.762233	TRUE	0.00224712	48.5301
	rs11591147	1.46994e-46	15985	1	55505647	0.034777	-0.505262	T	G	0.030715	TRUE	0.0152008	332.602
	rs913811	3.39e-08	21549	1	54602648	0.013415	-0.075111	T	C	0.161059	TRUE	0.00152459	32.9021
	rs143341434	1.66994e-20	19271	1	54759547	0.028451	-0.267848	T	C	0.035601	TRUE	0.00492636	106.679
	rs185415345	1.28e-08	19268	1	56625395	0.027304	-0.157552	A	G	0.046556	TRUE	0.00220368	47.5898
	rs3005923	4.56037e-19	19266	1	56801542	0.036217	-0.327754	A	G	0.027565	TRUE	0.00575897	124.813
	rs12073646	6.48037e-11	21546	1	55083647	0.012351	-0.081837	A	G	0.210864	TRUE	0.00222886	48.1349
	rs207177	1.42004e-13	21545	1	55790336	0.017093	0.12821	T	G	0.909452	TRUE	0.00270728	58.4947
	rs193084249	4.89001e-08	19270	1	26987646	0.031279	0.173075	G	A	0.032129	TRUE	0.001863	40.2189
	rs62120794	6.88018e-14	20052	2	21100426	0.024086	-0.182991	T	C	0.047261	TRUE	0.00301555	65.1756
	rs934197	3.20996e-24	21543	2	21267461	0.01098	0.113064	A	G	0.287213	TRUE	0.00523411	113.378
	rs6756629	4.56983e-13	21550	2	44065090	0.018212	-0.133698	A	G	0.078233	TRUE	0.00257805	55.6954
	rs144064722	4.66982e-11	19266	4	73406173	0.03406	0.227362	G	A	0.025283	TRUE	0.00254784	55.0412
	rs182695896	3.34965e-13	19268	4	74813227	0.040884	0.301878	C	A	0.019221	TRUE	0.0034359	74.292
	rs79225634	3.88956e-15	21545	5	74619639	0.010474	0.083487	T	C	0.337008	TRUE	0.0031147	67.3253
	rs73066442	9.66941e-11	21546	7	21592973	0.011459	0.075227	G	A	0.245779	TRUE	0.00209807	45.3044
	rs7842117	3.74999e-08	21548	8	59313897	0.010002	-0.055821	G	C	0.462004	TRUE	0.00154899	33.4295
	rs2954022	8.92072e-11	21548	8	126482621	0.009804	-0.064485	A	C	0.484482	TRUE	0.00207715	44.8517
	rs635634	3.69999e-10	21547	9	136155000	0.012373	0.078644	T	C	0.198434	TRUE	0.00196751	42.4794
	rs3741298	7.5405e-11	21546	11	116657561	0.011803	-0.077936	T	C	0.778174	TRUE	0.00209699	45.2808
	rs261334	1.86982e-11	21548	15	58726744	0.011944	-0.08136	C	G	0.775257	TRUE	0.00230666	49.8188
	rs76670936	3.14992e-14	21548	19	45196581	0.018502	-0.142483	A	G	0.089947	TRUE	0.00332361	71.8559
	rs1081105	7.05992e-09	19267	19	45412955	0.038702	0.227269	C	A	0.019748	TRUE	0.00199973	43.1765
	rs8106814	1.99986e-13	19267	19	45441608	0.014401	-0.107346	C	T	0.220661	TRUE	0.00396327	85.7404
	rs11878174	5.77032e-11	19269	19	45723379	0.011677	0.077576	C	T	0.568766	TRUE	0.0029521	63.8002
	rs7256200	4.45964e-40	21547	19	45415935	0.014175	0.19047	T	G	0.151485	TRUE	0.00932636	202.856
	rs142130958	3.10027e-44	21549	19	11190652	0.016366	-0.231537	A	G	0.105485	TRUE	0.0101169	220.228
	rs79915079	6.62979e-11	21544	19	11229066	0.032862	-0.217622	A	G	0.024313	TRUE	0.0022469	48.5253
	rs7412	3.97192e-104	18258	19	45412079	0.025105	-0.551553	T	C	0.056112	TRUE	0.0322241	717.485
	rs2207132	6.74994e-09	19267	20	39142516	0.024547	0.144336	A	G	0.059698	TRUE	0.00233887	50.5162
Phospholipids in IDL	rs143341434	1.59001e-19	19271	1	54759547	0.02847	-0.260676	T	C	0.035601	TRUE	0.00466607	101.058
	rs3005923	5.48025e-19	19266	1	56801542	0.036239	-0.326813	A	G	0.027565	TRUE	0.00572595	124.145
	rs190934192	4.38026e-19	19270	1	55334001	0.040039	-0.36208	A	G	0.023981	TRUE	0.00613712	133.115
	rs207179	1.91999e-12	21554	1	55788230	0.017104	0.121989	C	T	0.909485	TRUE	0.00245012	52.947
	rs1168041	4.38995e-09	21553	1	62960250	0.011234	0.066796	C	T	0.721978	TRUE	0.00179116	38.6813
	rs913811	1.67001e-08	21558	1	54602648	0.013428	-0.076765	T	C	0.161034	TRUE	0.00159228	34.3794
	rs565436	9.66051e-11	21555	1	55524601	0.011625	0.076225	A	G	0.762244	TRUE	0.00210596	45.494
	rs11591147	1.59001e-43	15985	1	55505647	0.034812	-0.487758	T	G	0.030715	TRUE	0.0141658	309.76
	rs12073646	7.69999e-10	21555	1	55083647	0.012355	-0.076991	A	G	0.210833	TRUE	0.0019725	42.6053
	rs629301	1.15001e-20	21559	1	109818306	0.011943	0.112767	T	G	0.779766	TRUE	0.0043676	94.5653
	rs10449300	2.47002e-08	21556	1	109381904	0.010819	-0.061108	G	A	0.321478	TRUE	0.00162908	35.1753
	rs952275	3.98016e-26	21556	2	21221399	0.00988	0.105808	G	T	0.433279	TRUE	0.00549799	119.175
	rs62123977	1.13e-10	21554	2	20934652	0.018119	-0.118366	T	C	0.079198	TRUE	0.00204345	44.1409
	rs6756629	1.43999e-09	21559	2	44065090	0.018235	-0.111792	A	G	0.078221	TRUE	0.00180219	38.92
	rs144064722	2.65003e-09	19266	4	73406173	0.034084	0.205529	G	A	0.025283	TRUE	0.00208201	44.9756
	rs182695896	1.81009e-12	19268	4	74813227	0.040918	0.292193	C	A	0.019221	TRUE	0.00321897	69.6154
	rs79225634	1.21004e-13	21554	5	74619639	0.010485	0.078766	T	C	0.33695	TRUE	0.00277217	59.9257
	rs7786322	3.86999e-10	21557	7	21592766	0.011467	0.072715	T	A	0.245761	TRUE	0.0019602	42.339
	rs2954022	3.29003e-12	21557	8	126482621	0.009817	-0.069267	A	C	0.484494	TRUE	0.00239665	51.7887
	rs635634	7.29995e-10	21556	9	136155000	0.012381	0.077258	T	C	0.198427	TRUE	0.00189872	41.0086
	rs3741298	3.53021e-11	21555	11	116657561	0.011812	-0.079252	T	C	0.778198	TRUE	0.00216823	46.8422
	rs261334	1.17004e-25	21557	15	58726744	0.011932	-0.126571	C	G	0.775278	TRUE	0.00558215	121.01
	rs76670936	1.63983e-14	21557	19	45196581	0.018516	-0.143991	A	G	0.089954	TRUE	0.00339457	73.426
	rs11878174	5.39995e-10	19269	19	45723379	0.011684	0.073474	C	T	0.568766	TRUE	0.00264816	57.2379
	rs137992968	4.05005e-10	21556	19	11239696	0.033919	-0.214841	T	C	0.022361	TRUE	0.00201806	43.5913
	rs149297353	4.26e-09	19270	19	20115517	0.029818	-0.177443	G	C	0.036986	TRUE	0.00224294	48.4598
	rs157594	8.22053e-33	19269	19	45425175	0.011719	0.141613	G	T	0.588298	TRUE	0.00971441	211.468
	rs7412	2.18978e-87	18267	19	45412079	0.025175	-0.505154	T	C	0.056115	TRUE	0.0270318	598.915
	rs8106814	1.07994e-12	19267	19	45441608	0.014408	-0.103925	C	T	0.220661	TRUE	0.00371469	80.376
	rs17248720	9.2406e-42	21554	19	11198187	0.01654	-0.226811	T	C	0.105195	TRUE	0.0096846	210.813
	rs2207132	5.72005e-10	19267	20	39142516	0.024556	0.154188	A	G	0.059698	TRUE	0.00266906	57.6909
Phospholipids in very small VLDL	rs143341434	4.07005e-15	19271	1	54759547	0.028498	-0.226964	T	C	0.035601	TRUE	0.00353723	68.4079
	rs565436	4.97004e-10	19269	1	55524601	0.012131	0.076528	A	G	0.759035	TRUE	0.00214233	41.3735
	rs190934192	9.72971e-15	19270	1	55334001	0.040091	-0.314819	A	G	0.023981	TRUE	0.00463957	89.8258
	rs207179	1.26e-10	19268	1	55788230	0.01759	0.114738	C	T	0.905528	TRUE	0.00225242	43.5044
	rs12073646	4.86004e-08	19269	1	55083647	0.012763	-0.070626	A	G	0.219719	TRUE	0.00171032	33.0161
	rs1168041	2.43002e-10	19267	1	62960250	0.011747	0.075434	C	T	0.727042	TRUE	0.0022585	43.622
	rs629301	3.29003e-16	19273	1	109818306	0.012434	0.102929	T	G	0.783555	TRUE	0.00359354	69.5009
	rs11591147	9.18967e-33	15985	1	55505647	0.034866	-0.421474	T	G	0.030715	TRUE	0.0105773	206.014
	rs3005923	2.42996e-16	19266	1	56801542	0.036272	-0.301607	A	G	0.027565	TRUE	0.00487676	94.4406
	rs4953023	3.49004e-08	19268	2	44074000	0.018738	-0.104804	A	G	0.081803	TRUE	0.00165003	31.8502
	rs952275	4.90004e-27	19270	2	21221399	0.010356	0.113074	G	T	0.426607	TRUE	0.00625512	121.301
	rs62123977	3.09001e-09	19268	2	20934652	0.018175	-0.109251	T	C	0.087821	TRUE	0.00191231	36.9228
	rs182695896	8.30998e-11	19268	4	74813227	0.040951	0.26975	C	A	0.019221	TRUE	0.00274347	53.0148
	rs79225634	7.00971e-13	19268	5	74619639	0.010826	0.078826	T	C	0.353218	TRUE	0.00283903	54.8667
	rs2980860	2.88005e-12	19269	8	126485337	0.010301	-0.072961	G	A	0.48076	TRUE	0.00265771	51.3533
	rs635634	1.72001e-10	19270	9	136155000	0.012842	0.083153	T	C	0.20054	TRUE	0.00221709	42.8205
	rs3741298	4.85959e-15	19269	11	116657561	0.012216	-0.097015	T	C	0.771465	TRUE	0.00331877	64.1689
	rs1838504	1.24997e-14	19270	15	58666410	0.010459	0.081797	T	A	0.512181	TRUE	0.00334339	64.6466
	rs10220745	4.20001e-08	19266	15	57795906	0.01324	-0.073616	C	A	0.204331	TRUE	0.00176214	34.0182
	rs261334	7.26942e-39	19271	15	58726744	0.012297	-0.162592	C	G	0.769329	TRUE	0.00938282	182.529
	rs183130	2.9902e-13	15986	16	56991363	0.01265	-0.093587	T	C	0.283421	TRUE	0.0035576	68.8033
	rs113531395	2.56e-08	19268	17	4886829	0.036347	-0.205302	T	C	0.026105	TRUE	0.00214315	41.3893
	rs150617279	2.15998e-10	19271	19	20139234	0.017279	-0.111273	A	T	0.110688	TRUE	0.00243761	47.09
	rs76670936	9.31001e-09	19271	19	45196581	0.019136	-0.111454	A	G	0.088083	TRUE	0.00199558	38.5337
	rs157594	4.04017e-29	19269	19	45425175	0.011728	0.133212	G	T	0.588298	TRUE	0.00859601	167.09
	rs8106814	1.6e-08	19267	19	45441608	0.014423	-0.082655	C	T	0.220661	TRUE	0.00234974	45.3885
	rs7412	2.45019e-48	15981	19	45412079	0.026019	-0.385409	T	C	0.055504	TRUE	0.0155739	304.873
	rs6511720	5.12035e-36	19273	19	11202306	0.017323	-0.220097	T	G	0.099907	TRUE	0.00871247	169.374
	rs137992968	7.41003e-10	19270	19	11239696	0.035016	-0.218664	T	C	0.022573	TRUE	0.00210988	40.7455
	rs1883711	2.26986e-11	19268	20	39179822	0.024739	0.167796	C	G	0.05671	TRUE	0.0030123	58.2254
Phospholipids in small VLDL	rs72660594	5.52968e-13	19268	1	55636240	0.028809	-0.210457	C	T	0.035214	TRUE	0.00300956	65.0488
	rs1168041	4.44017e-15	21545	1	62960250	0.011219	0.089119	C	T	0.721994	TRUE	0.00318829	68.9243
	rs4609471	2.67997e-09	19267	1	55493584	0.029759	-0.179363	A	C	0.040398	TRUE	0.00249429	53.8838
	rs1042034	3.78007e-24	21550	2	21225281	0.011156	0.114547	T	C	0.745345	TRUE	0.00498089	107.87
	rs1260326	3.94003e-19	21551	2	27730940	0.010197	-0.092322	C	T	0.63891	TRUE	0.00393274	85.0813
	rs1848922	3.47e-10	21548	2	21471603	0.012097	0.076903	C	T	0.782837	TRUE	0.00201082	43.4185
	rs182695896	1.43001e-08	19268	4	74813227	0.040856	0.234655	C	A	0.019221	TRUE	0.00207604	44.8298
	rs3846661	5.30029e-11	21547	5	74639178	0.010005	0.066507	G	A	0.424866	TRUE	0.00216165	46.6823
	rs13225450	6.45952e-11	21549	7	72976123	0.014965	-0.099031	T	C	0.125609	TRUE	0.00215426	46.5224
	rs190118115	4.36004e-08	19268	8	19793581	0.037639	0.208758	T	C	0.022674	TRUE	0.00193145	41.7014
	rs115849089	1.10994e-21	21547	8	19912370	0.016661	-0.161431	A	G	0.107398	TRUE	0.00499641	108.208
	rs2980875	5.65979e-14	21551	8	126481747	0.009795	-0.074575	G	A	0.484515	TRUE	0.00277805	60.0309
	rs964184	5.1606e-55	21549	11	116648917	0.013967	-0.220955	C	G	0.861763	TRUE	0.0116319	253.605
	rs3764261	6.29941e-29	21550	16	56993324	0.010741	-0.121425	A	C	0.299015	TRUE	0.00618085	134.019
	rs10402112	5.72005e-16	21547	19	11191677	0.016959	-0.139058	A	T	0.101207	TRUE	0.00351797	76.0764
	rs72999033	1.07004e-13	21548	19	19366632	0.02101	-0.158173	T	C	0.059269	TRUE	0.00278989	60.2876
	rs187429064	1.78e-08	19266	19	19380513	0.032542	-0.18567	G	A	0.034656	TRUE	0.00230661	49.82
	rs429358	1.93019e-17	21545	19	45411941	0.0134	0.115339	C	T	0.169989	TRUE	0.00375394	81.1984
Phospholipids in medium VLDL	rs4350231	8.70964e-15	21233	1	62922660	0.010758	-0.084291	A	G	0.301344	TRUE	0.0029917	63.7284
	rs1042034	1.63005e-17	21239	2	21225281	0.011258	0.09686	T	C	0.745398	TRUE	0.00356098	75.8983
	rs1260326	4.48023e-21	21240	2	27730940	0.010285	-0.09786	C	T	0.63917	TRUE	0.00441733	94.2314
	rs12916	2.68999e-08	21238	5	74656539	0.010083	0.056629	C	T	0.42383	TRUE	0.00156621	33.3154
	rs9472125	2.27997e-08	18954	6	43756169	0.016282	-0.091925	T	C	0.166066	TRUE	0.00234051	49.8243
	rs13234157	1.71989e-15	21234	7	72971728	0.015299	-0.123009	A	C	0.124817	TRUE	0.0033058	70.4414
	rs117001569	2.13998e-08	18954	8	19574920	0.04153	-0.23493	G	C	0.016474	TRUE	0.00178851	38.0525
	rs115849089	5.42001e-23	21237	8	19912370	0.016797	-0.167502	A	G	0.107442	TRUE	0.00538122	114.905
	rs2980875	2.44006e-11	21240	8	126481747	0.009875	-0.066595	G	A	0.484643	TRUE	0.00221536	47.1542
	rs964184	5.00956e-62	21238	11	116648917	0.014075	-0.236196	C	G	0.8618	TRUE	0.0132889	286.031
	rs821840	9.86052e-15	21238	16	56993886	0.011729	-0.091712	G	A	0.263992	TRUE	0.00326855	69.6452
	rs72999033	2.45019e-14	21237	19	19366632	0.021163	-0.16299	T	C	0.059371	TRUE	0.00296719	63.2046
	rs289283	4.49997e-08	21237	19	23105609	0.012617	-0.069715	G	T	0.802096	TRUE	0.00154299	32.8207
	rs3826688	3.29989e-16	21235	19	45418961	0.0112	0.092329	C	T	0.676615	TRUE	0.00373051	79.5252
	rs10401845	1.88001e-08	21237	19	11191536	0.01321	-0.075021	C	T	0.179277	TRUE	0.00165622	35.2331
	rs116843064	4.57004e-08	18955	19	8429323	0.035329	-0.195099	A	G	0.029132	TRUE	0.00215313	45.8269
	rs5167	1.63999e-08	18960	19	45448465	0.010563	0.060241	G	T	0.407714	TRUE	0.00175268	37.2887
	rs6065904	1.66001e-08	21239	20	44534651	0.011796	0.067255	A	G	0.228793	TRUE	0.00159622	33.9547
Phospholipids in large VLDL	rs4350231	9.56093e-13	21232	1	62922660	0.010745	-0.077306	A	G	0.301343	TRUE	0.00251641	53.5758
	rs1260326	9.13061e-21	21239	2	27730940	0.010277	-0.096815	C	T	0.639169	TRUE	0.00432349	92.2167
	rs9472125	1.16001e-08	18247	6	43756169	0.016614	-0.095551	T	C	0.165755	TRUE	0.002525	53.7591
	rs34437827	7.08925e-13	20527	7	72923338	0.013229	-0.095721	G	A	0.183461	TRUE	0.00274514	58.4591
	rs76975037	1.05999e-18	21237	8	19851508	0.017546	-0.156154	A	C	0.087149	TRUE	0.0038797	82.7142
	rs964184	9.36915e-50	21237	11	116648917	0.014078	-0.210403	C	G	0.861799	TRUE	0.0105451	226.333
	rs821840	6.73008e-09	21237	16	56993886	0.011719	-0.068488	G	A	0.263989	TRUE	0.00182276	38.7806
	rs56255430	8.95983e-12	18955	19	19477877	0.020954	-0.144112	C	A	0.064574	TRUE	0.00250898	53.4173
	rs438811	1.05003e-14	21235	19	45416741	0.012171	0.094881	T	C	0.233751	TRUE	0.00322487	68.7081
Phospholipids in very large VLDL	rs1168041	1.42004e-14	21231	1	62960250	0.011292	0.087722	C	T	0.721566	TRUE	0.00309204	65.8632
	rs4296389	6.74e-09	21231	2	21142994	0.010624	-0.06218	T	C	0.312983	TRUE	0.00166272	35.3667
	rs1260326	2.86022e-18	21237	2	27730940	0.010281	-0.090475	C	T	0.639167	TRUE	0.00377579	80.4828
	rs10455872	3.23996e-09	18385	6	161010118	0.028482	-0.170197	G	A	0.041039	TRUE	0.00227998	48.5261
	rs13234157	1.98016e-12	21231	7	72971728	0.015294	-0.108643	A	C	0.124814	TRUE	0.00257868	54.8998
	rs76975037	1.69981e-12	21235	8	19851508	0.017558	-0.125094	A	C	0.087145	TRUE	0.0024897	53.0008
	rs964184	1.80011e-34	21235	11	116648917	0.014102	-0.174288	C	G	0.861796	TRUE	0.00723586	154.773
	rs72999033	6.02976e-11	21234	19	19366632	0.021158	-0.139765	T	C	0.059374	TRUE	0.00218193	46.4345
	rs438811	1.13999e-13	21233	19	45416741	0.012175	0.091243	T	C	0.233748	TRUE	0.00298228	63.5182
Phospholipids in chylomicrons and largest VLDL particles	rs1168002	6.12068e-13	21539	1	62934308	0.010645	0.077084	G	A	0.697519	TRUE	0.00250734	54.1438
	rs1260326	1.08993e-15	21542	2	27730940	0.010228	-0.08249	C	T	0.638902	TRUE	0.00313973	67.8427
	rs10455872	3.68978e-11	19272	6	161010118	0.027924	-0.185866	G	A	0.040742	TRUE	0.00270027	58.3214
	rs35493868	1.16001e-10	21538	7	73039406	0.013147	-0.085239	G	C	0.174081	TRUE	0.00208927	45.0972
	rs76975037	3.24997e-09	21540	8	19851508	0.017463	-0.103985	A	C	0.087164	TRUE	0.00172068	37.1274
	rs964184	5.08979e-26	21540	11	116648917	0.014041	-0.14901	C	G	0.861748	TRUE	0.00529069	114.568
	rs821840	4.64997e-09	21540	16	56993886	0.011668	-0.068786	G	A	0.263429	TRUE	0.00183615	39.6234
	rs483082	1.99986e-13	21538	19	45416178	0.012109	0.089533	T	G	0.232667	TRUE	0.0028623	61.8309

## Sheet: Table S2
Exposure	Methods	nSNP	Beta	Se	Pval	OR	OR_CI95%	OR_CI95%
Phospholipids in medium HDL	Inverse variance weighted	7	-0.201549	0.0753513	0.00747764	0.817464	0.705226	0.947565
	MR Egger	7	-0.24414	0.197899	0.272154	0.783378	0.531516	1.15459
	Weighted median	7	-0.188901	0.0909605	0.037826	0.827869	0.692683	0.989438
	Simple mode	7	-0.233283	0.134014	0.132376	0.79193	0.608992	1.02982
	Weighted mode	7	-0.207819	0.097713	0.0775479	0.812354	0.670765	0.98383
Phospholipids in large HDL	Inverse variance weighted	17	-0.0876182	0.0359631	0.0148369	0.916111	0.853759	0.983015
	MR Egger	17	-0.211443	0.0830725	0.0224062	0.809415	0.687794	0.952542
	Weighted median	17	-0.110467	0.0469175	0.0185477	0.895416	0.816747	0.981661
	Simple mode	17	-0.0603657	0.0771616	0.445447	0.94142	0.809286	1.09513
	Weighted mode	17	-0.102561	0.0543922	0.0776429	0.902523	0.811258	1.00406
Phospholipids in very large HDL	Inverse variance weighted	22	-0.0577	0.0367311	0.116212	0.943933	0.878365	1.0144
	MR Egger	22	-0.187164	0.0689786	0.0133805	0.829307	0.724436	0.949361
	Weighted median	22	-0.0770812	0.0451449	0.0877444	0.925815	0.847415	1.01147
	Simple mode	22	-0.0896532	0.0816998	0.284913	0.914248	0.778968	1.07302
	Weighted mode	22	-0.0927076	0.0515984	0.0867806	0.91146	0.823789	1.00846
Phospholipids in medium LDL	Inverse variance weighted	25	0.0317286	0.0328779	0.334523	1.03224	0.9678	1.1009
	MR Egger	25	0.0337327	0.0564794	0.556171	1.03431	0.9259	1.1554
	Weighted median	25	-0.00792809	0.0409431	0.84646	0.992103	0.9156	1.075
	Simple mode	25	0.0991674	0.089542	0.279056	1.10425	0.9265	1.3161
	Weighted mode	25	0.0246252	0.0448125	0.587729	1.02493	0.9387	1.119
Phospholipids in large LDL	Inverse variance weighted	31	0.0295355	0.0299229	0.323616	1.02998	0.9713	1.0922
	MR Egger	31	0.0320338	0.0512391	0.536741	1.03255	0.9339	1.1416
	Weighted median	31	-0.00604671	0.0377465	0.872729	0.993972	0.9231	1.0703
	Simple mode	31	0.154715	0.0860027	0.0820935	1.16733	0.9862	1.3817
	Weighted mode	31	0.0194745	0.0435295	0.65781	1.01967	0.9363	1.1105
Phospholipids in IDL	Inverse variance weighted	31	0.0243748	0.0335848	0.467982	1.02467	0.9594	1.0944
	MR Egger	31	0.0559082	0.0595153	0.355289	1.0575	0.9411	1.1883
	Weighted median	31	-0.00750338	0.0421359	0.858664	0.992525	0.9138	1.078
	Simple mode	31	0.174373	0.0978719	0.0849343	1.1905	0.9827	1.4422
	Weighted mode	31	0.00461508	0.0446099	0.918291	1.00463	0.9205	1.0964
Phospholipids in very small VLDL	Inverse variance weighted	29	0.0100975	0.0408629	0.804826	1.01015	0.9324	1.0944
	MR Egger	29	0.0938083	0.0842176	0.275149	1.09835	0.9312	1.2955
	Weighted median	29	-0.00572701	0.0453957	0.899607	0.994289	0.9096	1.0868
	Simple mode	29	-0.0938915	0.0953454	0.33318	0.910381	0.7552	1.0974
	Weighted mode	29	0.0111311	0.0580433	0.849305	1.01119	0.9025	1.133
Phospholipids in small VLDL	Inverse variance weighted	18	0.054305	0.04789	0.256815	1.05581	0.9612	1.1597
	MR Egger	18	0.143516	0.137466	0.311998	1.15433	0.8817	1.5113
	Weighted median	18	0.0157082	0.0520975	0.763022	1.01583	0.9172	1.125
	Simple mode	18	-0.00152199	0.094232	0.987302	0.998479	0.8301	1.201
	Weighted mode	18	0.0153016	0.0643987	0.815026	1.01542	0.895	1.152
Phospholipids in medium VLDL	Inverse variance weighted	18	0.0419773	0.0470955	0.372756	1.04287	0.9509	1.1437
	MR Egger	18	-0.0671275	0.116515	0.572544	0.935076	0.7442	1.175
	Weighted median	18	-0.00408631	0.0568587	0.942707	0.995922	0.8909	1.1133
	Simple mode	18	-0.0147857	0.108964	0.893657	0.985323	0.7958	1.2199
	Weighted mode	18	-0.0147857	0.0708482	0.837166	0.985323	0.8576	1.1321
Phospholipids in large VLDL	Inverse variance weighted	9	-0.0208132	0.0689759	0.762846	0.979402	0.8556	1.1212
	MR Egger	9	-0.0501236	0.209046	0.817376	0.951112	0.6314	1.4328
	Weighted median	9	-0.017979	0.0709606	0.799985	0.982182	0.8547	1.1287
	Simple mode	9	-0.0666154	0.108047	0.554673	0.935555	0.757	1.1562
	Weighted mode	9	-0.0410619	0.0808862	0.625395	0.95977	0.8191	1.1247
Phospholipids in very large VLDL	Inverse variance weighted	9	-0.0628322	0.0552429	0.25538	0.939101	0.8427	1.0465
	MR Egger	9	0.0785363	0.181954	0.678995	1.0817	0.7572	1.5452
	Weighted median	9	-0.0385032	0.0713936	0.589674	0.962229	0.8366	1.1068
	Simple mode	9	-0.0485325	0.107557	0.663806	0.952626	0.7716	1.1762
	Weighted mode	9	-0.0297625	0.0985945	0.770451	0.970676	0.8001	1.1776
Phospholipids in chylomicrons and largest VLDL particles	Inverse variance weighted	8	-0.0155932	0.0854832	0.855259	0.984528	0.8327	1.1641
	MR Egger	8	-0.0158781	0.296716	0.959061	0.984247	0.5502	1.7607
	Weighted median	8	-0.00193596	0.0846117	0.981746	0.998066	0.8455	1.1781
	Simple mode	8	0.0239787	0.130328	0.85924	1.02427	0.7934	1.3224
	Weighted mode	8	0.00946568	0.098943	0.926465	1.00951	0.8316	1.2256

## Sheet: Table S3
	Trait	GWAS ID	Sample size	Population	Consortium	Year
Outcome	Sepsis	ieu-b-4980	486484	European	UK Biobank	2021
Exposure	Phospholipids in medium HDL	met-c-903	21558	European	IEU OpenGWAS Project	2016
	Phospholipids in large HDL	met-c-879	19273	European	IEU OpenGWAS Project	2016
	Phospholipids in very large HDL	met-c-947	19273	European	IEU OpenGWAS Project	2016
	Phospholipids in medium LDL	met-c-908	21558	European	IEU OpenGWAS Project	2016
	Phospholipids in large LDL	met-c-885	21,550	European	IEU OpenGWAS Project	2016
	Phospholipids in IDL	met-c-871	21,559	European	IEU OpenGWAS Project	2016
	Phospholipids in very small VLDL	met-c-955	19,273	European	IEU OpenGWAS Project	2016
	Phospholipids in small VLDL	met-c-931	21,551	European	IEU OpenGWAS Project	2016
	Phospholipids in medium VLDL	met-c-914	21,240	European	IEU OpenGWAS Project	2016
	Phospholipids in large VLDL	met-c-891	21,239	European	IEU OpenGWAS Project	2016
	Phospholipids in very large VLDL	met-c-951	21,237	European	IEU OpenGWAS Project	2016
	Phospholipids in chylomicrons and largest VLDL particles	met-c-959	21,542	European	IEU OpenGWAS Project	2016
